# Supplementary material for: Inhibition of key enzymes linked to type 2 diabetes by compounds isolated from Aframomum melegueta fruit
Source: Pharm Biol. 2017 Feb 8;55(1):1010–6. doi: 10.1080/13880209.2017.1286358 (PMC6130490; doi:10.1080/13880209.2017.1286358)
Supplement: Md_Shahidul_Islam_et_al_supplemental_content.zip [file IPHB_A_1286358_SM5256.zip]

Archive with 1 entries (1 files):
- Md Shahidul Islam et al supplemental content.pdf
